# Supplementary material for: Rescue of a Rotenone Model of Parkinson’s Disease in C. elegans by the Mitochondrial Na+/Ca2+ Exchanger Inhibitor CGP37157
Source: Int J Mol Sci. 2025 Apr 4;26(7):3371. doi: 10.3390/ijms26073371 (PMC11989483; doi:10.3390/ijms26073371)
Supplement: Supplementary file 1 [file ijms-26-03371-s001.zip]

Archive with 1 entries (1 files):
- ijms-3480899-supplementary.pdf
